# Supplementary material for: STING‐dependent induction of neutrophilic asthma exacerbation in response to house dust mite
Source: Allergy. 2024 Oct 28;80(3):715–37. doi: 10.1111/all.16369 (PMC11891437; doi:10.1111/all.16369)
Supplement: Supplementary file 3 — Table S1. [file ALL-80-715-s002.xlsx]

## Sheet: GSE61141
	Suplementary Table 1. Gene related to STING pathways, tight junctions, PANoptosis and mucus pathway before and after rhinovirus A16 (RVA16) of human bronchial epithelial cells from patients with asthma and controls individuals
		After RV infection				Before RV infection
		gene_name	pValue	log2 Ratio		gene_name	pValue	log2 Ratio
	STING pathway	IFNL1	0.01121	0.6626		IFNL1	ND	ND
		NFKBIA	0.02089	0.4852		NFKBIA	0.8665	0.04139
		ZBP1	0.00539	0.4758		ZBP1	ND	ND
		IKBKE	0.01536	0.4636		IKBKE	0.3395	0.1839
		IFI16	0.02733	0.3823		IFI16	0.5132	0.1492
		STAT6	0.03319	0.3518		STAT6	0.7753	-0.06032
		TRIM21	0.04718	0.3269		TRIM21	0.8306	0.04482
		IRF3	0.16	0.2159		IRF3	0.8437	-0.0386
		TBK1	0.6714	-0.07579		TBK1	0.08773	0.2683
		Tmem173	0.3563	-0.1339		Tmem173	-0.06478	0.7341
	Tight junctions gene set	LLGL1	0.08659	0.2812		LLGL1	0.03108	0.5441
		TJP1	0.28	0.1657		TJP1	0.4643	-0.1824
		NRAS	0.04223	-0.3018		NRAS	0.2859	-0.214
		CLDN4	0.04906	-0.349		CLDN4	0.8319	-0.05674
		HCLS1	0.009229	-0.4188		HCLS1	0.2632	-0.2441
		OCLN	0.007346	-0.4567		OCLN	0.0141	-0.5631
		MYH10	0.007445	-0.4866		MYH10	0.9258	-0.01717
		CLDN3	0.00503	-0.7513		CLDN3	0.06339	-0.4538
	PANoptosis related genes	ZBP1	0.00539	0.4758		ZBP1	ND	ND
		TNF	0.08363	0.4211		TNF	ND	ND
		CASP1	0.02379	0.4027		CASP1	0.8682	-0.03834
		PYCARD	0.05158	0.331		PYCARD	0.3544	0.1871
		IL1B	0.2547	0.3238		IL1B	0.8803	-0.03143
		ADAR	0.06821	0.3076		ADAR	0.8007	0.05154
		PARP1	0.1225	0.2432		PARP1	0.3205	0.1987
		DDX3X	0.1498	0.2156		DDX3X	0.7141	-0.07845
		RIPK1	0.133	0.2071		RIPK1	0.4236	0.1359
		CASP8	0.2003	0.1962		CASP8	0.1484	-0.2475
		CASP4	0.2284	0.173		CASP4	0.1959	-0.3466
		GSDMD	0.4685	0.1152		GSDMD	0.6481	0.09505
		MLKL	0.8058	0.05004		MLKL	0.1816	-0.269
		FADD	0.7914	0.04617		FADD	0.01782	0.398
		CASP3	0.8394	0.03331		CASP3	0.3863	0.1417
		CASP7	0.9335	0.01368		CASP7	0.4593	-0.1373
		MAP3K7	0.7587	-0.05424		MAP3K7	0.2338	-0.199
	Mucus pathway	MUC5AC	0.01731	0.79		MUC5AC	0.9026	0.07471
		MUC5B	0.009012	0.725		MUC5B	0.2528	0.5732
		SPDEF	0.06701	0.3688		SPDEF	0.03546	0.5133
		STAT6	0.03319	0.3518		STAT6	0.7753	-0.06032
		IL4R	0.1382	0.2272		IL4R	0.8788	0.02785
		SOCS1	0.195	0.192		SOCS1	ND	ND
		SERPINE1	0.967	0.009388		SERPINE1	0.5223	0.1794
		SERPINE2	0.9541	-0.008504		SERPINE2	0.04352	0.4856
		IL13RA1	0.521	-0.09673		IL13RA1	0.7573	-0.06063
		CCDC39	0.1117	-0.2699		CCDC39	0.02445	-0.4734
		CCDC40	0.01823	-0.6318		CCDC40	0.2676	-0.2606

## Sheet: GSE185658
		Suplementary Table 2. Gene related to tight junctions, PANoptosis and neutrophil signature before and after rhinovirus A16 (RVA16) in bronchial brushing from patients with asthma and control individuals.
			After RV infection				Before RV infection
			gene name	logFC	P.Value		gene name	logFC	P.Value
		Tight junction gene set	MYL9	0.720364	0.00102752		MYL9	0.510165	0.0146993
			CLDN12	0.475618	0.0404798		CLDN12	0.133206	0.551555
			MYL12B	0.430164	0.0428071		MYL12B	-0.0630123	0.757798
			CLDN9	0.347747	0.0932916		CLDN9	0.620877	0.00443844
			ACTN4	0.294924	0.0490355		ACTN4	0.143457	0.32483
			CLDN5	0.182491	0.213057		CLDN5	0.356842	0.0191017
			TJP1	0.0550525	0.767966		TJP1	0.00285341	0.987789
			MYL12A	0.0189612	0.943713		MYL12A	-0.571623	0.0408824
			TJP2	-0.297468	0.09574		TJP2	-0.360212	0.0461615
			CLDN6	-0.310545	0.222111		CLDN6	-0.568044	0.030366
			SYMPK	-0.358067	0.0147739		SYMPK	-0.194585	0.168218
			CLDN15	-0.430362	0.0466837		CLDN15	-0.179913	0.391022
			TJAP1	-0.463243	0.00825369		TJAP1	-0.178555	0.281279
			AKT2	-0.509767	0.00107745		AKT2	-0.184498	0.195912
			SRC	-0.555864	0.00978666		SRC	-0.638534	0.003565
			CGN	-0.653221	0.0159172		CGN	-0.241214	0.350367
			EXOC3	-0.689015	0.0027627		EXOC3	-0.432903	0.0480871
			LLGL2	-0.864035	0.000437939		LLGL2	-0.532531	0.0201465
			CLDN22	-1.87718	0.000285038		CLDN22	-1.92995	0.00020875
		PANoptosis related genes	IL18	0.77405	0.017502		IL18	0.286363	0.357154
			GSDME	0.458095	0.0483111		GSDME	0.523339	0.0256053
			DDX3X	0.313123	0.157099		DDX3X	-0.0261954	0.903979
			PYCARD	0.143927	0.579095		PYCARD	-0.189083	0.467097
			ADAR	0.0893376	0.825321		ADAR	-0.68603	0.0985566
			PARP1	0.0831325	0.61804		PARP1	-0.0582623	0.726431
			IFNG	0.0463357	0.956474		IFNG	-1.29081	0.136586
			FADD	0.0258273	0.87422		FADD	-0.0853099	0.60191
			CASP8	0.0222523	0.927164		CASP8	-0.413352	0.0980675
			MAP3K7	0.0164923	0.920321		MAP3K7	-0.0825942	0.61721
			NLRP12	-0.00744782	0.973465		NLRP12	-0.0104107	0.962916
			CASP4	-0.059835	0.888665		CASP4	-0.917684	0.0392572
			CASP3	-0.0829062	0.719823		CASP3	-0.49444	0.0397367
			NLRC4	-0.105562	0.851165		NLRC4	-0.56896	0.316333
			CASP7	-0.210224	0.498227		CASP7	-0.572191	0.0726258
			RIPK1	-0.21144	0.520626		RIPK1	-0.693225	0.0421438
			CASP6	-0.231752	0.357591		CASP6	-0.342976	0.177381
			MLKL	-0.322222	0.673865		MLKL	-1.54596	0.0511716
			AIM2	-0.33224	0.721411		AIM2	-1.55681	0.10293
			GSDMD	-0.407435	0.0260236		GSDMD	-0.394815	0.0305596
			NLRP3	-0.449454	0.335142		NLRP3	-1.05426	0.0293394
			NAIP	-0.476668	0.262349		NAIP	-1.01888	0.0212414
			CASP1	-0.484349	0.48053		CASP1	-2.01841	0.00604673
			CASP5	-0.500317	0.53012		CASP5	-2.23205	0.00855936
			TNF	-0.504655	0.285928		TNF	-1.1573	0.018985
			IRF8	-0.595625	0.408393		IRF8	-1.77179	0.0189207
			ZBP1	-0.68492	0.332054		ZBP1	-1.63404	0.0260095
			IL1B	-0.716462	0.400578		IL1B	-2.4376	0.00725932
		Neutrophil signature	NOS2	1.18396	0.0402429		NOS2	0.0726648	0.89572
			ARG1	0.236412	0.258583		ARG1	0.482179	0.0261591
			KIT	0.559029	0.166955		KIT	1.35589	0.00189338
			VAMP7	0.470319	0.015069		VAMP7	0.144897	0.430579
			TUSC2	0.314225	0.0697874		TUSC2	0.351362	0.0441528
			MIR125A	0.222853	0.239903		MIR125A	0.424438	0.030186
			SELE	0.1974	0.194529		SELE	0.312287	0.0448134
			DEK	0.120026	0.476721		DEK	-0.214118	0.208941
			PADI4	0.10643	0.558436		PADI4	0.030097	0.868178
			ELANE	0.103318	0.612099		ELANE	0.231483	0.260494
			CSF3R	0.0566038	0.927001		CSF3R	-1.39391	0.0309696
			TBK1	0.0507522	0.848212		TBK1	-0.571769	0.0384558
			MPO	0.0376026	0.855294		MPO	0.185815	0.370985
			SPI1	-0.131011	0.773231		SPI1	-1.04456	0.0281635
			TET2	-0.205079	0.371263		TET2	-0.422691	0.0718399
			CTSB	-0.206167	0.526971		CTSB	-0.650952	0.0530715
			F2RL1	-0.257867	0.328677		F2RL1	-0.657435	0.0173442
			FCGR2B	-0.331922	0.567644		FCGR2B	-1.48858	0.0151558
			ICAM1	-0.346673	0.620958		ICAM	-1.47201	0.0430378
			STXBP2	-0.37107	0.0496654		STXBP2	-0.542109	0.00572826
			OTULIN	-0.415831	0.0243199		OTULIN	-0.690561	0.000492824
			ASXL1	-0.417285	0.0345609		ASXL1	-0.244202	0.203587
			TNF	-0.504655	0.285928		TNF	-1.1573	0.018985
			SRSF2	-0.50568	0.00454308		SRSF2	-0.490579	0.00570418
			IRF8	-0.595625	0.408393		IRF8	-1.77179	0.0189207
			MEFV	-0.742566	0.121632		MEFV	-1.47202	0.00380585
			IL6	-0.747246	0.208866		IL6	-1.90538	0.00285752
			DNASE1	-0.82222	0.000691978		DNASE1	-0.431028	0.0545767
			DEFB1	-0.87693	0.0710938		DEFB1	-1.68376	0.00124524
